# Supplementary material for: Association of Shoot and Root Responses to Water Deficit in Young Faba Bean (Vicia faba L.) Plants
Source: Front Plant Sci. 2019 Sep 4;10:1063. doi: 10.3389/fpls.2019.01063 (PMC6738164; doi:10.3389/fpls.2019.01063)
Supplement: Supplementary file 1 [file DataSheet_1.xlsx]

## Sheet: Supplemental Table 1
	Supplemental Table 1. Measured and derived biomass and root volume raw data.
Replication	Treatment	Accessions	Shoot dry mass	Root dry mass	Total dry mass (g)	Shoot mass fraction	Root mass fraction	Leaf fresh mass	Leaf dry mass	Leaf mass fraction	Stem fresh mass	Stem dry mass	Stem mass fraction	Leaf dry matter content (%)	Stem dry matter content (%)	Specific root length (m/g)	Root length density (cm/cm3)
1	Well watered	DS11320	1.24	0.75	1.99	0.623116	0.376884	8.83	0.8	0.40201	4.75	0.44	0.221106	9.06002	9.26316	15.8747	0.0875257
1	Well watered	DS74573	1.92	0.6	2.52	0.761905	0.238095	12.43	1.23	0.488095	8.48	0.69	0.27381	9.89541	8.13679	28.58	0.113484
1	Well watered	DS70622	2.67	0.75	3.42	0.780702	0.219298	16.81	1.62	0.473684	12.46	1.05	0.307018	9.63712	8.42697	19.8387	0.106562
1	Well watered	ILB938/2	1.4	0.52	1.92	0.729167	0.270833	8.15	0.93	0.484375	4.86	0.47	0.244792	11.411	9.67078	15.175	0.0927547
1	Well watered	WS99501	1.21	0.65	1.86	0.650538	0.349462	8.24	0.85	0.456989	4.08	0.36	0.193548	10.3155	8.82353	15.9938	0.0799729
1	Well watered	Melodie/2	0.45	0.3	0.75	0.6	0.4	2.95	0.28	0.373333	2.13	0.17	0.226667	9.49153	7.98122	12.22	0.0393609
1	Well watered	DS11202	0.69	0.27	0.96	0.71875	0.28125	4.94	0.46	0.479167	3.02	0.23	0.239583	9.31174	7.61589	29.8259	0.0758311
1	Well watered	EH 06006-6	1.8	0.54	2.34	0.769231	0.230769	13.11	1.19	0.508547	7.62	0.61	0.260684	9.07704	8.00525	22.7241	0.0902179
2	Well watered	DS11320	1.53	0.9	2.43	0.62963	0.37037	9.12	1.03	0.423868	5.01	0.5	0.205761	11.2939	9.98004	13.86	0.101493
2	Well watered	DS74573	0.58	0.48	1.06	0.54717	0.45283	4.72	0.41	0.386792	2.75	0.17	0.160377	8.68644	6.18182	7	0.0630478
2	Well watered	DS70622	2.31	0.7	3.01	0.767442	0.232558	14.69	1.38	0.458472	10.73	0.93	0.30897	9.39415	8.66729	24.55	0.132769
2	Well watered	ILB938/2	1.1	0.71	1.81	0.607735	0.392265	6.39	0.75	0.414365	4.33	0.35	0.19337	11.7371	8.08314	12.1324	0.0899135
2	Well watered	WS99501	0.54	0.22	0.76	0.710526	0.289474	3.91	0.39	0.513158	1.95	0.15	0.197368	9.97442	7.69231	11.1182	0.162644
2	Well watered	Melodie/2	0.53	0.32	0.85	0.623529	0.376471	2.93	0.28	0.329412	1.87	0.25	0.294118	9.55631	13.369	11.975	0.0500793
2	Well watered	DS11202	0.55	0.42	0.97	0.56701	0.43299	4.29	0.38	0.391753	2.37	0.17	0.175258	8.85781	7.173	18.6429	0.0809093
2	Well watered	EH 06006-6	1.99	0.41	2.4	0.829167	0.170833	10.96	1.21	0.504167	8.73	0.78	0.325	11.0401	8.93471	17.5512	0.0592845
3	Well watered	DS11320	0.94	0.8	1.74	0.54023	0.45977	6.74	0.66	0.37931	3.54	0.28	0.16092	9.79228	7.9096	13.0375	0.0859437
3	Well watered	DS74573	0.69	0.44	1.13	0.610619	0.389381	5.58	0.49	0.433628	3.29	0.2	0.176991	8.78136	6.07903	18.1091	0.0725636
3	Well watered	DS70622	1.24	0.62	1.86	0.666667	0.333333	10.59	0.89	0.478495	4.98	0.35	0.188172	8.40415	7.02811	15.5968	0.0799931
3	Well watered	ILB938/2	1.32	0.64	1.96	0.673469	0.326531	7.67	0.84	0.428571	5.49	0.48	0.244898	10.9518	8.74317	8.70937	0.0583706
3	Well watered	WS99501	0.97	0.4	1.37	0.708029	0.291971	7.12	0.66	0.481752	3.38	0.31	0.226277	9.26966	9.1716	19.9375	0.120887
3	Well watered	Melodie/2	0.47	0.37	0.84	0.559524	0.440476	3.01	0.31	0.369048	2.25	0.16	0.190476	10.299	7.11111	12.1784	0.0590066
3	Well watered	DS11202	0.92	0.36	1.28	0.71875	0.28125	6.5	0.6	0.46875	4.04	0.32	0.25	9.23077	7.92079	19.3861	0.065764
3	Well watered	EH 06006-6	1.81	0.57	2.38	0.760504	0.239496	9.7	1.08	0.453782	7.39	0.73	0.306723	11.134	9.87821	10.3737	0.0507998
4	Well watered	DS11320	1.05	0.7	1.75	0.6	0.4	8.33	0.76	0.434286	4.01	0.29	0.165714	9.12365	7.23192	14.8429	0.0881368
4	Well watered	DS74573	1.43	0.5	1.93	0.740933	0.259067	9.91	0.9	0.466321	6.69	0.53	0.274611	9.08174	7.92227	25.816	0.0808757
4	Well watered	DS70622	1.38	0.65	2.03	0.679803	0.320197	10.37	0.94	0.463054	6.29	0.44	0.216749	9.06461	6.99523	16.6215	0.0956002
4	Well watered	ILB938/2	1.54	0.75	2.29	0.672489	0.327511	10.12	1.08	0.471616	5.04	0.46	0.200873	10.6719	9.12698	9.48667	0.0639422
4	Well watered	WS99501	0.92	0.54	1.46	0.630137	0.369863	6.19	0.59	0.40411	3.85	0.33	0.226027	9.5315	8.57143	10.7333	0.0540044
4	Well watered	Melodie/2	0.28	0.19	0.47	0.595745	0.404255	2.15	0.21	0.446809	1.23	0.07	0.148936	9.76744	5.69106	15.7895	0.0621936
4	Well watered	DS11202	0.72	0.35	1.07	0.672897	0.327103	5.24333	0.48	0.448598	3.14	0.24	0.224299	9.15448	7.64331	21.7743	0.073968
4	Well watered	EH 06006-6	2.02	0.65	2.67	0.756554	0.243446	13.39	1.25	0.468165	8.72	0.77	0.28839	9.33532	8.83028	13.5554	0.0476726
1	Water limited	DS11320	0.51	0.35	0.86	0.593023	0.406977	2.37	0.29	0.337209	1.85	0.22	0.255814	12.2363	11.8919	6.18857	0.0637506
1	Water limited	DS74573	0.16	0.1	0.26	0.615385	0.384615	1	0.12	0.461538	0.62	0.04	0.153846	12	6.45161	10.97	0.0871474
1	Water limited	DS70622	0.62	0.37	0.99	0.626263	0.373737	4.04	0.44	0.444444	2.21	0.18	0.181818	10.8911	8.1448	16.427	0.0696268
1	Water limited	ILB938/2	0.11	0.23	0.34	0.323529	0.676471	1.82	0.07	0.205882	0.34	0.04	0.117647	3.84615	11.7647	9.69565	0.0606771
1	Water limited	WS99501	0.11	0.12	0.23	0.478261	0.521739	0.31	0.07	0.304348	0.34	0.04	0.173913	22.5806	11.7647	5.06667	0.0327031
1	Water limited	Melodie/2	0.14	0.1	0.24	0.583333	0.416667	1.12	0.12	0.5	0.65	0.02	0.0833333	10.7143	3.07692	15.38	0.0789044
1	Water limited	DS11202	0.06	0.09	0.15	0.4	0.6	0.39	0.03	0.2	0.37	0.03	0.2	7.69231	8.10811	16.8889	0.0682952
1	Water limited	EH 06006-6	0.81	0.21	1.02	0.794118	0.205882	3.96	0.53	0.519608	2.68	0.28	0.27451	13.3838	10.4478	11.7238	0.144974
2	Water limited	DS11320	0.31	0.25	0.56	0.553571	0.446429	1.45	0.18	0.321429	1.11	0.13	0.232143	12.4138	11.7117	4.46	0.0591377
2	Water limited	DS74573	0.16	0.18	0.34	0.470588	0.529412	1.01	0.12	0.352941	0.54	0.04	0.117647	11.8812	7.40741	6.92222	0.0395476
2	Water limited	DS70622	0.51	0.2	0.71	0.71831	0.28169	2.39	0.32	0.450704	1.49	0.19	0.267606	13.3891	12.7517	20.56	0.119313
2	Water limited	ILB938/2	0.37	0.22	0.59	0.627119	0.372881	1.5	0.23	0.389831	1.21	0.14	0.237288	15.3333	11.5702	6.53636	0.0914683
2	Water limited	WS99501	0.08	0.1	0.18	0.444444	0.555556	0.33	0.05	0.277778	0.42	0.03	0.166667	15.1515	7.14286	9.95	0.0442386
2	Water limited	Melodie/2	0.16	0.11	0.27	0.592593	0.407407	1.1	0.12	0.444444	0.68	0.04	0.148148	10.9091	5.88235	12.6909	0.0407463
2	Water limited	DS11202	0.18	0.11	0.29	0.62069	0.37931	1.08	0.11	0.37931	0.56	0.07	0.241379	10.1852	12.5	19.4182	0.0924223
2	Water limited	EH 06006-6	0.44	0.13	0.57	0.77193	0.22807	2	0.27	0.473684	1.34	0.17	0.298246	13.5	12.6866	15.8538	0.136764
3	Water limited	DS11320	0.32	0.29	0.61	0.52459	0.47541	1.37	0.21	0.344262	0.94	0.11	0.180328	15.3285	11.7021	10.4931	0.0780422
3	Water limited	DS74573	0.28	0.14	0.42	0.666667	0.333333	2.29	0.19	0.452381	1.19	0.09	0.214286	8.29694	7.56303	29.2214	0.107201
3	Water limited	DS70622	0.4	0.28	0.68	0.588235	0.411765	2.03	0.26	0.382353	1.37	0.14	0.205882	12.8079	10.219	23.3464	0.104078
3	Water limited	ILB938/2	0.46	0.18	0.64	0.71875	0.28125	1.89	0.29	0.453125	1.66	0.17	0.265625	15.3439	10.241	9.56667	0.117597
3	Water limited	WS99501	0.05	0.09	0.14	0.357143	0.642857	0.12	0.02	0.142857	0.45	0.03	0.214286	16.6667	6.66667	8.85556	0.0574214
3	Water limited	Melodie/2	0.26	0.1	0.36	0.722222	0.277778	1.55	0.16	0.444444	1.03	0.1	0.277778	10.3226	9.70874	20.71	0.0687476
3	Water limited	DS11202	0.15	0.07	0.22	0.681818	0.318182	0.81	0.09	0.409091	0.85	0.06	0.272727	11.1111	7.05882	14.5714	0.0630281
3	Water limited	EH 06006-6	0.42	0.14	0.56	0.75	0.25	2.09	0.27	0.482143	1.64	0.15	0.267857	12.9187	9.14634	19.5714	0.063649
4	Water limited	DS11320	0.39	0.36	0.75	0.52	0.48	2.06	0.25	0.333333	1.45	0.14	0.186667	12.1359	9.65517	10.8833	0.0419052
4	Water limited	DS74573	0.36	0.15	0.51	0.705882	0.294118	1.96	0.26	0.509804	1.05	0.1	0.196078	13.2653	9.52381	27.2933	0.0812627
4	Water limited	DS70622	0.15	0.1	0.25	0.6	0.4	1.08	0.11	0.44	0.5	0.04	0.16	10.1852	8	36.16	0.146054
4	Water limited	ILB938/2	0.18	0.12	0.3	0.6	0.4	0.68	0.1	0.333333	0.72	0.08	0.266667	14.7059	11.1111	5.61667	0.0545285
4	Water limited	WS99501	0.12	0.1	0.22	0.545455	0.454545	0.78	0.09	0.409091	0.59	0.03	0.136364	11.5385	5.08475	10.95	0.0752321
4	Water limited	Melodie/2	0.0833333	0.1	0.183333	0.454545	0.545455	0.18	0.04	0.218182	0.853333	0.0433333	0.236364	22.2222	5.07812	7.01	0.0618033
4	Water limited	DS11202	0.13	0.08	0.21	0.619048	0.380952	0.76	0.08	0.380952	0.59	0.05	0.238095	10.5263	8.47458	19.4875	0.0759859
4	Water limited	EH 06006-6	0.58	0.19	0.77	0.753247	0.246753	2.7	0.33	0.428571	2.05	0.25	0.324675	12.2222	12.1951	17.0158	0.0532984
