# Supplementary material for: Association of Shoot and Root Responses to Water Deficit in Young Faba Bean (Vicia faba L.) Plants
Source: Front Plant Sci. 2019 Sep 4;10:1063. doi: 10.3389/fpls.2019.01063 (PMC6738164; doi:10.3389/fpls.2019.01063)
Supplement: Supplementary file 2 [file DataSheet_2.xlsx]

## Sheet: Supplemental Table 2
	Supplemental Table 2. Shoot physiological raw data.
Replication	Treatment	Accession	Stomatal Conductance (mmol H2O/m2/s)	SPAD value	Maximum quantum yield of photosystem II (Fv/Fm)	Effective quantum yield
1	Well watered	DS11320	266.1	44.7	0.812	0.708
1	Well watered	DS74573	257.9	36.3	0.826	0.629
1	Well watered	DS70622	276	41	0.837	0.705
1	Well watered	ILB938/2	189.5	41.5	0.832	0.599
1	Well watered	WS99501	224.4	36.2	0.804	0.654
1	Well watered	Melodie/2	296.8	48.3	0.829	0.692
1	Well watered	DS11202	345.6	44.6	0.849	0.681
1	Well watered	EH 06006-6	236.8	42.8	0.826	0.713
2	Well watered	DS11320	224.6	41.9	0.835	0.694
2	Well watered	DS74573	342.6	40.1	0.828	0.697
2	Well watered	DS70622	306	41.5	0.83	0.689
2	Well watered	ILB938/2	170.2	38.5	0.809	0.473
2	Well watered	WS99501	163.9	46.2	0.825	0.694
2	Well watered	Melodie/2	300.9	42.3	0.844	0.661
2	Well watered	DS11202	389.9	39.8	0.834	0.665
2	Well watered	EH 06006-6	297.5	53.2	0.833	0.632
3	Well watered	DS11320	287.8	41.6	0.834	0.694
3	Well watered	DS74573	257.2	31.2	0.827	0.691
3	Well watered	DS70622	340.9	36.3	0.824	0.734
3	Well watered	ILB938/2	317.7	39	0.824	0.643
3	Well watered	WS99501	336.3	40.7	0.833	0.746
3	Well watered	Melodie/2	294.7	46	0.81	0.689
3	Well watered	DS11202	376	42.9	0.825	0.719
3	Well watered	EH 06006-6	151.8	37.9	0.819	0.726
4	Well watered	DS11320	307.7	39.7	0.835	0.742
4	Well watered	DS74573	270	37.1	0.833	0.755
4	Well watered	DS70622	439.6	43.6	0.827	0.708
4	Well watered	ILB938/2	157.7	39.2	0.816	0.731
4	Well watered	WS99501	326.7	37	0.818	0.746
4	Well watered	Melodie/2	362.8	21.2	0.83	0.733
4	Well watered	DS11202	370.5	42.4	0.84	0.6883
4	Well watered	EH 06006-6	463.9	39.9	0.817	0.726
1	Water limited	DS11320	59	54.8	0.835	0.713
1	Water limited	DS74573	62.8	52.5	0.836	0.728
1	Water limited	DS70622	56.1	54.4	0.828	0.696
1	Water limited	ILB938/2	60.2	49.1	0.843	0.689
1	Water limited	WS99501	39.5	64	0.837	0.698
1	Water limited	Melodie/2	188.8	51.8	0.83	0.784
1	Water limited	DS11202	40.3	56.4	0.842	0.729
1	Water limited	EH 06006-6	139	56.9	0.726	0.733
2	Water limited	DS11320	69.9	55.3	0.827	0.725
2	Water limited	DS74573	87.1	48.7	0.832	0.726
2	Water limited	DS70622	108	65.1	0.814	0.714
2	Water limited	ILB938/2	32.7	59.4	0.815	0.537
2	Water limited	WS99501	65.7	58.6	0.829	0.714
2	Water limited	Melodie/2	96.4	56.5	0.824	0.65
2	Water limited	DS11202	83.4	46.6	0.831	0.685
2	Water limited	EH 06006-6	32.7	61.3	0.84	0.635
3	Water limited	DS11320	76	59	0.827	0.741
3	Water limited	DS74573	77	48.5	0.841	0.714
3	Water limited	DS70622	98.9	64	0.829	0.728
3	Water limited	ILB938/2	36.9	55.3	0.812	0.702
3	Water limited	WS99501	65.7	58.6	0.829	0.714
3	Water limited	Melodie/2	95.6	53.5	0.8	0.713
3	Water limited	DS11202	144.5	48.7	0.833	0.703
3	Water limited	EH 06006-6	34.4	51.3	0.807	0.751
4	Water limited	DS11320	75.5	46.3	0.828	0.74
4	Water limited	DS74573	63.6	54	0.826	0.749
4	Water limited	DS70622	75.9	63.4	0.815	0.706
4	Water limited	ILB938/2	39.9	70.8	0.803	0.754
4	Water limited	WS99501	91.8	53.2	0.822	0.73
4	Water limited	Melodie/2	127	54	0.818	0.7157
4	Water limited	DS11202	89.4	50.6	0.835	0.7057
4	Water limited	EH 06006-6	47.2	49.6	0.826	0.752
